# Supplementary material for: Optimization and Characterization of Interspecific Hybrid Crude Palm Oil Unaué HIE OxG Nanoparticles with Vegetable By-Products as Encapsulants
Source: Foods. 2024 Feb 8;13(4):523. doi: 10.3390/foods13040523 (PMC10887919; doi:10.3390/foods13040523)
Supplement: Supplementary file 1 [file foods-13-00523-s001.zip]

Archive with 1 entries (1 files):
- foods-2802409-supplementary.pdf
